# Supplementary material for: GUCY2D-Related Retinal Dystrophy with Autosomal Dominant Inheritance—A Multicenter Case Series and Review of Reported Data
Source: Genes (Basel). 2022 Feb 8;13(2):313. doi: 10.3390/genes13020313 (PMC8872159; doi:10.3390/genes13020313)
Supplement: Supplementary file 1 [file genes-13-00313-s001.zip]

Archive with 1 entries (1 files):
- genes-1538777-supplementary.pdf
